# Supplementary material for: ﻿Liparismacrosepala (Orchidaceae), a new species from southwest China with its phylogenetic position
Source: PhytoKeys. 2022 Oct 4;210:67–77. doi: 10.3897/phytokeys.210.87033 (PMC9836570; doi:10.3897/phytokeys.210.87033)
Supplement: XML Treatment for Liparis macrosepala [file phytokeys.210.87033-treatment1.xml]

<!DOCTYPE tp:taxon-treatment
  PUBLIC "-//TaxonX//DTD Taxonomic Treatment Publishing DTD v0 20100105//EN" "tax-treatment-NSO.dtd">
<tp:taxon-treatment xmlns:tp="http://www.plazi.org/taxpub"><tp:treatment-meta><kwd-group><label>Taxon classification</label><kwd>
                <named-content content-type="kingdom">Plantae</named-content>
              </kwd><kwd>
                <named-content content-type="order">Asparagales</named-content>
              </kwd><kwd>
                <named-content content-type="family">Orchidaceae</named-content>
              </kwd></kwd-group><mixed-citation publication-type="journal"><person-group><name><surname>Wang</surname><given-names>Zhengwei</given-names></name><name><surname>Zhang</surname><given-names>Yi</given-names></name><name><surname>Zhang</surname><given-names>Ze</given-names></name><name><surname>Li</surname><given-names>Xiaochen</given-names></name><name><surname>Wu</surname><given-names>Zhijin</given-names></name><name><surname>Yan</surname><given-names>Lan</given-names></name><name><surname>Lu</surname><given-names>Aixian</given-names></name><name><surname>Xie</surname><given-names>Chengzhi</given-names></name><name><surname>Hu</surname><given-names>Chao</given-names></name><name><surname>Huang</surname><given-names>Weichang</given-names></name></person-group><article-title>﻿<italic><tp:taxon-name><tp:taxon-name-part taxon-name-part-type="genus" reg="Liparis">Liparis</tp:taxon-name-part><tp:taxon-name-part taxon-name-part-type="species" reg="macrosepala">macrosepala</tp:taxon-name-part></tp:taxon-name></italic> (<tp:taxon-name><tp:taxon-name-part taxon-name-part-type="family">Orchidaceae</tp:taxon-name-part></tp:taxon-name>), a new species from southwest China with its phylogenetic position</article-title><source>PhytoKeys</source><day>04</day><month>10</month><year>2022</year><volume>210</volume><fpage>67</fpage><lpage>77</lpage><pub-id pub-id-type="doi">10.3897/phytokeys.210.87033</pub-id></mixed-citation></tp:treatment-meta><tp:nomenclature><label>﻿</label><tp:taxon-name>
              <object-id xmlns:xlink="http://www.w3.org/1999/xlink" content-type="arpha" xlink:type="simple">81BDBCAD-1560-54AE-829A-15F82007C187</object-id>
              <tp:taxon-name-part taxon-name-part-type="genus" reg="Liparis">Liparis</tp:taxon-name-part>
              <tp:taxon-name-part taxon-name-part-type="species" reg="macrosepala">macrosepala</tp:taxon-name-part>
              <object-id xmlns:xlink="http://www.w3.org/1999/xlink" content-type="ipni" xlink:type="simple">urn:lsid:ipni.org:names:77306143-1</object-id>
            </tp:taxon-name><tp:taxon-authority>Z.W. Wang, Y. Zhang &amp; W.C. Huang</tp:taxon-authority><tp:taxon-status xmlns:xlink="http://www.w3.org/1999/xlink" xlink:type="simple">sp. nov.</tp:taxon-status><xref ref-type="fig" rid="F2">Figs 2</xref><xref ref-type="fig" rid="F3">, 3 Chinese name: 大萼羊耳蒜</xref></tp:nomenclature><tp:treatment-sec sec-type="material" id="SECID0EZNBG"><title>Type.</title><p>China. Yunnan Province (云南), Xishuangbanna (西双版纳), Mengla County (勐腊县) epiphyte on the tree trunk, 1620 m elev., 23Nov 2021, Zhengwei Wang, Xiaochen Li, Yu Zhang&amp; Zhijin Wu, WZW04247 (holotype: <abbrev xmlns:xlink="http://www.w3.org/1999/xlink" xlink:title="Shanghai Chenshan Herbarium" id="ABBRID0E6NBG" xlink:type="simple">CSH</abbrev>!)</p><fig id="F2" position="float" orientation="portrait"><object-id xmlns:xlink="http://www.w3.org/1999/xlink" content-type="doi" xlink:type="simple">10.3897/phytokeys.210.87033.figure2</object-id><object-id xmlns:xlink="http://www.w3.org/1999/xlink" content-type="arpha" xlink:type="simple">7C4F7F7B-843A-5815-966F-824117F04D6E</object-id><label>Figure 2.</label><caption><p>Morphology of <italic><tp:taxon-name><tp:taxon-name-part taxon-name-part-type="genus" reg="Liparis">Liparis</tp:taxon-name-part><tp:taxon-name-part taxon-name-part-type="species" reg="macrosepala">macrosepala</tp:taxon-name-part></tp:taxon-name></italic>. <bold>A</bold> plants in situ <bold>B</bold> flowering plant <bold>C</bold> pseudobulbs and leaves <bold>D</bold> inflorescence <bold>E</bold> flowers, front view <bold>F</bold> flowers, side view <bold>G</bold> perianth dissection <bold>H</bold> column from side <bold>I</bold> lip in oblique view <bold>J</bold> anther cap and pollinia. Photographs by Weichang Huang.</p></caption><graphic xmlns:xlink="http://www.w3.org/1999/xlink" xlink:href="phytokeys-210-067_article-87033__-g002.jpg" position="float" orientation="portrait" xlink:type="simple" id="oo_752417.jpg"><uri content-type="original_file" xlink:type="simple">https://binary.pensoft.net/fig/752417</uri></graphic></fig></tp:treatment-sec><tp:treatment-sec sec-type="diagnosis" id="SECID0EPPBG"><title>Diagnosis.</title><p><italic><tp:taxon-name><tp:taxon-name-part taxon-name-part-type="genus" reg="Liparis">Liparis</tp:taxon-name-part><tp:taxon-name-part taxon-name-part-type="species" reg="macrosepala">macrosepala</tp:taxon-name-part></tp:taxon-name></italic> is characterised by the ovoid-fusiform, slightly compressed pseudobulbs with 4 or 5 alternate leaves on their apical half, these with slightly crispate margins, dorsal sepal ovate with cordate base, broadly elliptic, ca. 4 mm long, 2 callus-shaped and thickened folds, base with 2 oblong lobes on both sides, centrally with 1 thickened, concave callus, column with a single pair of arcuate wings.</p><fig id="F3" position="float" orientation="portrait"><object-id xmlns:xlink="http://www.w3.org/1999/xlink" content-type="doi" xlink:type="simple">10.3897/phytokeys.210.87033.figure3</object-id><object-id xmlns:xlink="http://www.w3.org/1999/xlink" content-type="arpha" xlink:type="simple">954F33C3-6179-5A02-A020-4E723B329216</object-id><label>Figure 3.</label><caption><p><italic><tp:taxon-name><tp:taxon-name-part taxon-name-part-type="genus" reg="Liparis">Liparis</tp:taxon-name-part><tp:taxon-name-part taxon-name-part-type="species" reg="macrosepala">macrosepala</tp:taxon-name-part></tp:taxon-name></italic><bold>A</bold> flower, front view <bold>B</bold> flower, side view <bold>C</bold> lip, side view <bold>D</bold> inflorescence <bold>E</bold> column, side view <bold>F</bold> lip and column, side view <bold>G</bold> lip, back view <bold>H</bold> lip, front view <bold>I</bold> flowering plant <bold>J</bold> pollinia and anther cap <bold>K</bold> perianth dissection <bold>L</bold> column and ovary, oblique view <bold>M</bold> ovary, transection. Drawn by Lan Yan.</p></caption><graphic xmlns:xlink="http://www.w3.org/1999/xlink" xlink:href="phytokeys-210-067_article-87033__-g003.jpg" position="float" orientation="portrait" xlink:type="simple" id="oo_752418.jpg"><uri content-type="original_file" xlink:type="simple">https://binary.pensoft.net/fig/752418</uri></graphic></fig><p>Epiphytic herbs. Roots slender, flexuose. Pseudobulbs clustered, ovoid-fusiform, slightly compressed laterally, 1–2 × 0.5–1 cm, upper half with 4–5 widely spaced leaves. Leaf blade ovate-oblong, 1.8–2.3 × 0.8–1.2 cm, apex acuminate, base contracted into a short petiole, articulate, margins of their apical half slightly crispate. Peduncle 7–10 cm long, with several sterile bracts 2–5 mm long; raceme with 7–10 flowers arranged in zigzag manner. Floral bracts broadly ovate with cordate base, 2–3 × 1–1.5 mm, acute. Flowers greenish-orange; pedicel and ovary ca. 7 mm long. Dorsal sepal broadly ovate with cordate base, 3.2–5 × 3–3.6 mm, 1-veined, abaxially carinate, apex acute; lateral sepal oblong-ovate or ovate-lanceolate, 5–6 × ca. 0.6 mm long, abaxially slightly carinate. Petals narrowly linear, 3–4 × ca. 0.2 mm; lip elliptic, 2–3 × ca. 1 mm, apex apiculate, base bearing a bituberculate callus, then expanded on each side into a thickened, folded, rounded lobe, with 1 excavation with raised margins between the lobes. Column straight, ca. 2 mm long, with a pair of subtriangular, obtuse wings on each side near the middle and a ridge on the back of the column. Anther cap hemispherical, pale yellow; pollinia 4 in 2 pairs with one pollinium of each pair smaller than the other, waxy, brownish, with minute apical viscidium.</p><p>Phenology: Flowering in November–December.</p></tp:treatment-sec><tp:treatment-sec sec-type="distribution" id="SECID0EURBG"><title>Distribution and habitat.</title><p>It is found on tree trunks on a limestone ridge-top evergreen broad-leaved forest at an elevation of 1500–1700 m in Mengna County, Xishuangbanna Autonomous Prefecture, Yunnan Province, People’s Republic of China. The habitat presents a tropical monsoon climate.</p></tp:treatment-sec><tp:treatment-sec sec-type="etymology" id="SECID0EZRBG"><title>Etymology.</title><p>The species epithet refers to the large and conspicuous dorsal sepal of the flower.</p></tp:treatment-sec><tp:treatment-sec sec-type="Taxonomic notes" id="SECID0E5RBG"><title>Taxonomic notes.</title><p><italic><tp:taxon-name><tp:taxon-name-part taxon-name-part-type="genus" reg="Liparis">Liparis</tp:taxon-name-part><tp:taxon-name-part taxon-name-part-type="species" reg="macrosepala">macrosepala</tp:taxon-name-part></tp:taxon-name></italic> differs from <italic><tp:taxon-name><tp:taxon-name-part taxon-name-part-type="genus" reg="Liparis">L.</tp:taxon-name-part><tp:taxon-name-part taxon-name-part-type="species" reg="delicatula">delicatula</tp:taxon-name-part></tp:taxon-name></italic> in its 4 to 5 leaves with slightly crispate margins on their apical half and single pair of wings on the column. Its entire, not Y-shaped petals and sessile lip (i.e. without a claw) easily distingush <italic><tp:taxon-name><tp:taxon-name-part taxon-name-part-type="genus" reg="Liparis">L.</tp:taxon-name-part><tp:taxon-name-part taxon-name-part-type="species" reg="macrosepala">macrosepala</tp:taxon-name-part></tp:taxon-name></italic> from <italic><tp:taxon-name><tp:taxon-name-part taxon-name-part-type="genus" reg="Liparis">L.</tp:taxon-name-part><tp:taxon-name-part taxon-name-part-type="species" reg="fissipetala">fissipetala</tp:taxon-name-part></tp:taxon-name></italic>. The dosal sepal of <italic><tp:taxon-name><tp:taxon-name-part taxon-name-part-type="genus" reg="Liparis">L.</tp:taxon-name-part><tp:taxon-name-part taxon-name-part-type="species" reg="assamica">assamica</tp:taxon-name-part></tp:taxon-name></italic> is narrowly ovate-oblong, in contrast with the heart-shaped dorsal sepal of <italic><tp:taxon-name><tp:taxon-name-part taxon-name-part-type="genus" reg="Liparis">Liparis</tp:taxon-name-part><tp:taxon-name-part taxon-name-part-type="species" reg="macrosepala">macrosepala</tp:taxon-name-part></tp:taxon-name>. <tp:taxon-name><tp:taxon-name-part taxon-name-part-type="genus" reg="Liparis">Liparis</tp:taxon-name-part><tp:taxon-name-part taxon-name-part-type="species" reg="resupinata">resupinata</tp:taxon-name-part></tp:taxon-name></italic> is distinguished from <italic><tp:taxon-name><tp:taxon-name-part taxon-name-part-type="genus" reg="Liparis">L.</tp:taxon-name-part><tp:taxon-name-part taxon-name-part-type="species" reg="macrosepala">macrosepala</tp:taxon-name-part></tp:taxon-name></italic> by its 10–50-flowered raceme and the column with a single pair of broad wings, each with a retrorse thread. The main differences between these closely-related species, according to our phylogenetic analyses, are summarised in Table <xref ref-type="table" rid="T2">2</xref>.</p><table-wrap id="T2" position="float" orientation="portrait"><label>Table 2.</label><caption><p>Comparison of <italic><tp:taxon-name><tp:taxon-name-part taxon-name-part-type="genus" reg="Liparis">L.</tp:taxon-name-part><tp:taxon-name-part taxon-name-part-type="species" reg="macrosepala">macrosepala</tp:taxon-name-part></tp:taxon-name></italic> and related species.</p></caption><table id="TID0ERYBG" rules="all"><tbody><tr><th rowspan="1" colspan="1">Characters</th><th rowspan="1" colspan="1">
                      <italic>
                        <tp:taxon-name><tp:taxon-name-part taxon-name-part-type="genus" reg="Liparis">L.</tp:taxon-name-part><tp:taxon-name-part taxon-name-part-type="species" reg="delicatula">delicatula</tp:taxon-name-part></tp:taxon-name>
                      </italic>
                    </th><th rowspan="1" colspan="1">
                      <italic>
                        <tp:taxon-name><tp:taxon-name-part taxon-name-part-type="genus" reg="Liparis">L.</tp:taxon-name-part><tp:taxon-name-part taxon-name-part-type="species" reg="fissipetala">fissipetala</tp:taxon-name-part></tp:taxon-name>
                      </italic>
                    </th><th rowspan="1" colspan="1">
                      <italic>
                        <tp:taxon-name><tp:taxon-name-part taxon-name-part-type="genus" reg="Liparis">L.</tp:taxon-name-part><tp:taxon-name-part taxon-name-part-type="species" reg="assamica">assamica</tp:taxon-name-part></tp:taxon-name>
                      </italic>
                    </th><th rowspan="1" colspan="1">
                      <italic>
                        <tp:taxon-name><tp:taxon-name-part taxon-name-part-type="genus" reg="Liparis">L.</tp:taxon-name-part><tp:taxon-name-part taxon-name-part-type="species" reg="resupinata">resupinata</tp:taxon-name-part></tp:taxon-name>
                      </italic>
                    </th><th rowspan="1" colspan="1">
                      <italic>
                        <tp:taxon-name><tp:taxon-name-part taxon-name-part-type="genus" reg="Liparis">L.</tp:taxon-name-part><tp:taxon-name-part taxon-name-part-type="species" reg="macrosepala">macrosepala</tp:taxon-name-part></tp:taxon-name>
                      </italic>
                    </th></tr><tr><td rowspan="1" colspan="1">Pseudobulbs</td><td rowspan="1" colspan="1">oblong or cylindrical-fusiform 5–9 3–5 mm</td><td rowspan="1" colspan="1">ovoid, 8–10 mm long</td><td rowspan="1" colspan="1">ovoid-fusiform, slightly compressed 1.5–2.5 cm × 6–10 mm</td><td rowspan="1" colspan="1">subcylindrical or ± spindle-shaped, 1.8–5 cm × 3–6 mm</td><td rowspan="1" colspan="1">ovoid-fusiform, slightly compressed, 1–2 cm × 0.5–1 cm</td></tr><tr><td rowspan="1" colspan="1">Leaf</td><td rowspan="1" colspan="1">2 or 3, margin flat</td><td rowspan="1" colspan="1">3 or 4, strongly crisped-margined</td><td rowspan="1" colspan="1">3 or 4, apical half slightly crisped-margined</td><td rowspan="1" colspan="1">3 or 4, margin slightly serrate</td><td rowspan="1" colspan="1">4 or 5, apical half slightly crisped-margined</td></tr><tr><td rowspan="1" colspan="1">Scape</td><td rowspan="1" colspan="1">2–5 cm, several to 10-flowered, flowers white</td><td rowspan="1" colspan="1">5–10 cm long, with 10–15 flowers, flowers yellow,</td><td rowspan="1" colspan="1">10–13 cm, more than 10-flowered, flowers orange</td><td rowspan="1" colspan="1">7–18 cm, 10–50-flowered, flowers pale green or greenish-yellow</td><td rowspan="1" colspan="1">7–10 cm, more than 10-flowered, flowers greenish-orange</td></tr><tr><td rowspan="1" colspan="1">Bracts</td><td rowspan="1" colspan="1">ovate-lanceolate, 2–3 mm</td><td rowspan="1" colspan="1">ovate-lanceolate, 1.5–3.5 mm</td><td rowspan="1" colspan="1">lanceolate, 2–3 mm</td><td rowspan="1" colspan="1">lanceolate, 3–5 mm</td><td rowspan="1" colspan="1">broadly ovate, 2–3 mm</td></tr><tr><td rowspan="1" colspan="1">Dorsal sepal</td><td rowspan="1" colspan="1">ovate-oblong, 2.5–3 × 1.5–1.8 mm</td><td rowspan="1" colspan="1">oblong-lanceolate, 3–4 × 0.8–1 mm</td><td rowspan="1" colspan="1">narrowly ovate-oblong, 4.8–5.8 × ca. 1.6 mm</td><td rowspan="1" colspan="1">oblong or elliptic-oblong, ca. 4 × 1.8 mm</td><td rowspan="1" colspan="1">broadly ovate, ca. 3.2–5 ×3–3.6 mm</td></tr><tr><td rowspan="1" colspan="1">Petals</td><td rowspan="1" colspan="1">narrowly linear-lanceolate, 2.5–3 × ca. 0.5 mm, entire</td><td rowspan="1" colspan="1">narrow linear, 4–5 mm long, Y-shaped</td><td rowspan="1" colspan="1">narrowly linear, 5–5.5 × ca. 0.7 mm, entire</td><td rowspan="1" colspan="1">narrowly linear, ca. 3.5 × 0.3 mm, entire</td><td rowspan="1" colspan="1">narrowly linear, 3–4 × ca. 0.2 mm, entire</td></tr><tr><td rowspan="1" colspan="1">Lip</td><td rowspan="1" colspan="1">broadly elliptic or orbicular, ca. 2.5 mm, base with an orbicular, auriculate, callus-shaped fold on either side, with a concave callus near base</td><td rowspan="1" colspan="1">epichile broadly oblong or subsquare, 1.5–2 × 1–1.5 mm, base with two auricles on both sides; claw short, with a fleshy callus centrally near base</td><td rowspan="1" colspan="1">broadly obovate-oblong, ca. 4 × 2.7 mm, with two callus-shaped thickened folds, two suborbicular lobes on both sides, centrally with one concave callus near base</td><td rowspan="1" colspan="1">broadly elliptic-oblong or broadly ovate-oblong, 2.5–3 mm, with two lateral splits below middle; two suborbicular lobes, centrally with one bilobed callus near base</td><td rowspan="1" colspan="1">broadly elliptic, ca. 2–3 mm long, two callus-shaped and thickened folds, base with two oblong lobes on both sides, centrally with one bituberculate callus near base</td></tr><tr><td rowspan="1" colspan="1">Column</td><td rowspan="1" colspan="1">ca. 2.2 mm, two pairs of wings</td><td rowspan="1" colspan="1">ca. 1.5 mm, broadly winged with two horn-like appendages</td><td rowspan="1" colspan="1">ca. 2 mm, two pairs of wings</td><td rowspan="1" colspan="1">ca. 2.8 mm, a pair of wings, each with a retrorse thread</td><td rowspan="1" colspan="1">ca. 2 mm, a single pair of subtriangular wings</td></tr></tbody></table></table-wrap></tp:treatment-sec><tp:treatment-sec sec-type="Conservation assessment" id="SECID0E53BG"><title>Conservation assessment.</title><p>The new species was found in a ridge-top evergreen broad-leaved forest on a limestone mountain. Despite numerous surveys in the areas, only six mature individuals were found without fruits or evidence of cross-pollination.</p><p>This extremely small effective population occurs in a touristic zone which is a serious threat to the survival of the species. Consequently, the species can be assessed as Critically Endangered (CR, D), based on current information and following IUCN guidelines (<xref ref-type="bibr" rid="B6">IUCN 2019</xref>).</p></tp:treatment-sec><ref-list><ref id="B6"><mixed-citation xmlns:xlink="http://www.w3.org/1999/xlink" xlink:type="simple">IUCN (<year>2019</year>) Guidelines for Using the IUCN Red List Categories and Criteria, version 14. Prepared by the Standards and Petitions Committee. <ext-link xlink:type="simple" ext-link-type="uri" xlink:href="http://www.iucnredlist.org/">http://www.iucnredlist.org/</ext-link> [accessed 5 September 2022]</mixed-citation></ref></ref-list></tp:taxon-treatment>
